# Supplementary material for: The Role of Advanced Practice Nurses in the Care of Multimorbid and Complex Chronically Ill Young and Middle-Aged Adults in Hospital Settings—Perspectives on Experience of APNs: A Qualitative Study
Source: Healthcare (Basel). 2026 Jun 19;14(12):1779. doi: 10.3390/healthcare14121779 (PMC13299316; doi:10.3390/healthcare14121779)
Supplement: Supplementary file 1 [file healthcare-14-01779-s001.zip]

Archive with 2 entries (2 files):
- Standards of Reporting Qualitative Research_SRQR_Perspectives of Experience of APNs.pdf
- Supplement_ Interview guide.pdf
